# Supplementary material for: Bone Marrow-Derived Mesenchymal Stem Cells Migrate toward Hormone-Insensitive Prostate Tumor Cells Expressing TGF-β via N-Cadherin
Source: Biomedicines. 2021 Oct 29;9(11):1572. doi: 10.3390/biomedicines9111572 (PMC8615076; doi:10.3390/biomedicines9111572)
Supplement: Supplementary file 1 [file biomedicines-09-01572-s001.zip]

Archive with 2 entries (2 files):
- Supplementary Materials/biomedicines-1419116_Supplementary_Figure_updated.pdf
- Supplementary Materials/Supplementary table S1.xlsx
